# Supplementary material for: One-Step Relativistic Driven Similarity Renormalization Group Multireference Perturbation Theory
Source: J Chem Theory Comput. 2026 Jul 10;22(14):7230–48. doi: 10.1021/acs.jctc.6c00935 (PMC13420583; doi:10.1021/acs.jctc.6c00935)
Supplement: Supplementary file 1 [file ct6c00935_si_001.zip]

Archive with 56 entries (51 files):
- x2c-dsrg/
- __MACOSX/._x2c-dsrg
- x2c-dsrg/.DS_Store
- __MACOSX/x2c-dsrg/._.DS_Store
- x2c-dsrg/README
- __MACOSX/x2c-dsrg/._README
- x2c-dsrg/tlh/
- x2c-dsrg/pblock/
- x2c-dsrg/dblock/
- x2c-dsrg/diatomics/
- x2c-dsrg/tlh/tlh_gs_dsrg.npy
- __MACOSX/x2c-dsrg/tlh/._tlh_gs_dsrg.npy
- x2c-dsrg/tlh/tlh_sa_dsrg.npy
- __MACOSX/x2c-dsrg/tlh/._tlh_sa_dsrg.npy
- x2c-dsrg/tlh/tlh_gs_casscf.npy
- __MACOSX/x2c-dsrg/tlh/._tlh_gs_casscf.npy
- x2c-dsrg/tlh/tlh_sa_casscf.npy
- __MACOSX/x2c-dsrg/tlh/._tlh_sa_casscf.npy
- x2c-dsrg/pblock/tz_casscf.csv
- __MACOSX/x2c-dsrg/pblock/._tz_casscf.csv
- x2c-dsrg/pblock/ano_casscf.csv
- __MACOSX/x2c-dsrg/pblock/._ano_casscf.csv
- x2c-dsrg/pblock/.DS_Store
- __MACOSX/x2c-dsrg/pblock/._.DS_Store
- x2c-dsrg/pblock/ano_dsrg_so_c.csv
- __MACOSX/x2c-dsrg/pblock/._ano_dsrg_so_c.csv
- x2c-dsrg/pblock/ano_dsrg_so_b.csv
- __MACOSX/x2c-dsrg/pblock/._ano_dsrg_so_b.csv
- x2c-dsrg/pblock/tz_casscf_so.csv
- __MACOSX/x2c-dsrg/pblock/._tz_casscf_so.csv
- x2c-dsrg/pblock/ano_dsrg_so_a.csv
- __MACOSX/x2c-dsrg/pblock/._ano_dsrg_so_a.csv
- x2c-dsrg/pblock/tz_dsrg.csv
- __MACOSX/x2c-dsrg/pblock/._tz_dsrg.csv
- x2c-dsrg/pblock/ano_casscf_so.csv
- __MACOSX/x2c-dsrg/pblock/._ano_casscf_so.csv
- x2c-dsrg/pblock/tz_dsrg_so_b.csv
- __MACOSX/x2c-dsrg/pblock/._tz_dsrg_so_b.csv
- x2c-dsrg/pblock/tz_dsrg_so_c.csv
- __MACOSX/x2c-dsrg/pblock/._tz_dsrg_so_c.csv
- x2c-dsrg/pblock/tz_dsrg_so_a.csv
- __MACOSX/x2c-dsrg/pblock/._tz_dsrg_so_a.csv
- x2c-dsrg/pblock/ano_dsrg.csv
- __MACOSX/x2c-dsrg/pblock/._ano_dsrg.csv
- x2c-dsrg/dblock/dblock_splittings_casscf.csv
- __MACOSX/x2c-dsrg/dblock/._dblock_splittings_casscf.csv
- x2c-dsrg/dblock/dblock_splittings_dsrg.csv
- __MACOSX/x2c-dsrg/dblock/._dblock_splittings_dsrg.csv
- x2c-dsrg/diatomics/hydride_splittings_dsrg.csv
- __MACOSX/x2c-dsrg/diatomics/._hydride_splittings_dsrg.csv
- x2c-dsrg/diatomics/oxide_splittings_dsrg.csv
- __MACOSX/x2c-dsrg/diatomics/._oxide_splittings_dsrg.csv
- x2c-dsrg/diatomics/hydride_splittings_casscf.csv
- __MACOSX/x2c-dsrg/diatomics/._hydride_splittings_casscf.csv
- x2c-dsrg/diatomics/oxide_splittings_casscf.csv
- __MACOSX/x2c-dsrg/diatomics/._oxide_splittings_casscf.csv
