# Supplementary material for: One-Step Relativistic Driven Similarity Renormalization Group Multireference Perturbation Theory
Source: J Chem Theory Comput. 2026 Jul 10;22(14):7230–48. doi: 10.1021/acs.jctc.6c00935 (PMC13420583; doi:10.1021/acs.jctc.6c00935)
Supplement: Supplementary file 1 [file ct6c00935_si_001.zip › x2c-dsrg/README]

.
├── dblock
│   ├── dblock_splittings_casscf.csv  # X2C-CASSCF splittings for d-block elements
│   └── dblock_splittings_dsrg.csv    # X2C-DSRG-MRPT2 splittings for d-block elements
├── diatomics
│   ├── hydride_splittings_casscf.csv # X2C-CASSCF splittings for hydrides
│   ├── hydride_splittings_dsrg.csv   # X2C-DSRG-MRPT2 splittings for hydrides
│   ├── oxide_splittings_casscf.csv   # X2C-CASSCF splittings for oxides
│   └── oxide_splittings_dsrg.csv     # X2C-DSRG-MRPT2 splittings for oxides
├── pblock
│   ├── ano_casscf_so.csv             # sf-X2C-CASSCF-so splittings for 2nd-6th row p-block elements using decontracted ANO-RCC
│   ├── ano_casscf.csv                # X2C-CASSCF splittings for 2nd-6th row p-block elements using decontracted ANO-RCC
│   ├── ano_dsrg_so_a.csv             # sf-X2C-DSRG-MRPT2-SO (A) splittings for 2nd-6th row p-block elements using decontracted ANO-RCC
│   ├── ano_dsrg_so_b.csv             # sf-X2C-DSRG-MRPT2-SO (B) splittings for 2nd-6th row p-block elements using decontracted ANO-RCC
│   ├── ano_dsrg_so_c.csv             # sf-X2C-DSRG-MRPT2-SO (C) splittings for 2nd-6th row p-block elements using decontracted ANO-RCC
│   ├── ano_dsrg.csv                  # X2C-DSRG-MRPT2 splittings for 2nd-6th row p-block elements using decontracted ANO-RCC
│   ├── tz_casscf_so.csv              # sf-X2C-CASSCF-so splittings for 2nd-4th row p-block elements using decontracted cc-pVTZ
│   ├── tz_casscf.csv                 # X2C-CASSCF splittings for 2nd-4th row p-block elements using decontracted cc-pVTZ
│   ├── tz_dsrg_so_a.csv              # sf-X2C-DSRG-MRPT2-SO (A) splittings for 2nd-4th row p-block elements using decontracted cc-pVTZ
│   ├── tz_dsrg_so_b.csv              # sf-X2C-DSRG-MRPT2-SO (B) splittings for 2nd-4th row p-block elements using decontracted cc-pVTZ
│   ├── tz_dsrg_so_c.csv              # sf-X2C-DSRG-MRPT2-SO (C) splittings for 2nd-4th row p-block elements using decontracted cc-pVTZ
│   └── tz_dsrg.csv                   # X2C-DSRG-MRPT2 splittings for 2nd-4th row p-block elements using decontracted cc-pVTZ
├── README
└── tlh
    ├── tlh_gs_casscf.npy             # X2C-CASSCF potential energy curve for the ground state of the TlH molecule
    ├── tlh_gs_dsrg.npy               # X2C-DSRG-MRPT2 potential energy curve for the ground state of the TlH molecule
    ├── tlh_sa_casscf.npy             # X2C-SA-CASSCF potential energy curves for the TlH molecule
    └── tlh_sa_dsrg.npy               # X2C-SA-DSRG-MRPT2 potential energy curves for the TlH molecule

5 directories, 23 files
