# Supplementary material for: One-Step Relativistic Driven Similarity Renormalization Group Multireference Perturbation Theory
Source: J Chem Theory Comput. 2026 Jul 10;22(14):7230–48. doi: 10.1021/acs.jctc.6c00935 (PMC13420583; doi:10.1021/acs.jctc.6c00935)
Supplement: Supplementary file 1 [file ct6c00935_si_001.zip › x2c-dsrg/pblock/tz_casscf.csv]

name	splitting
B	13.44597433766578
C	14.799903172942354
N	-2.045455858095954
O	142.11026346637018
F	393.7086071513744
Al	98.39975442133827
Si	73.71931372470061
P	18.24695373054383
S	399.4835886402769
Cl	894.1981635191328
Ga	695.4849985278776
Ge	518.652584508121
As	362.1689296425845
Se	1963.981658146096
Br	3708.9584998474047
