# Supplementary material for: One-Step Relativistic Driven Similarity Renormalization Group Multireference Perturbation Theory
Source: J Chem Theory Comput. 2026 Jul 10;22(14):7230–48. doi: 10.1021/acs.jctc.6c00935 (PMC13420583; doi:10.1021/acs.jctc.6c00935)
Supplement: Supplementary file 1 [file ct6c00935_si_001.zip › x2c-dsrg/pblock/ano_casscf.csv]

name	splitting
B	13.704483375636823
C	15.080682001649807
N	-2.1541800509158073
O	144.6349967915293
F	401.32433162917636
Al	98.28319829387641
Si	73.74712929499462
P	18.527434465152655
S	399.4638185915292
Cl	895.2733311704436
Ga	694.1930672877013
Ge	518.3082553086729
As	363.2260563007057
Se	1964.0376031251012
Br	3712.0351365497
In	1870.424394681112
Sn	1569.3498331360956
Sb	1531.843766887183
Te	4638.649603842631
I	7710.824696157834
Tl	6810.868453998411
Pb	7353.144614615597
Bi	4554.219001288113
Po	8967.561315529629
At	23032.035034278844
