# Supplementary material for: One-Step Relativistic Driven Similarity Renormalization Group Multireference Perturbation Theory
Source: J Chem Theory Comput. 2026 Jul 10;22(14):7230–48. doi: 10.1021/acs.jctc.6c00935 (PMC13420583; doi:10.1021/acs.jctc.6c00935)
Supplement: Supplementary file 1 [file ct6c00935_si_001.zip › x2c-dsrg/pblock/ano_dsrg_so_c.csv]

name	splitting
B	14.77429641080385
C	15.117005829248605
N	-1.9673096882659815
O	147.2860543837995
F	401.44803308241245
Al	119.4745208420394
Si	76.18156001323055
P	11.709376924956816
S	403.76964926625124
Cl	867.6822854912394
Ga	886.2905848235598
Ge	557.4479396963097
As	300.23171281960396
Se	2040.6224297853075
Br	3703.6986846446234
In	2412.8578036655545
Sn	1749.0940527175783
Sb	1328.251793655473
Te	4984.860708587825
I	7856.345931289397
Tl	11187.618877919813
Pb	11945.605129173682
Bi	4796.992322916051
Po	8926.281416816439
At	34786.012943688875
