# Supplementary material for: One-Step Relativistic Driven Similarity Renormalization Group Multireference Perturbation Theory
Source: J Chem Theory Comput. 2026 Jul 10;22(14):7230–48. doi: 10.1021/acs.jctc.6c00935 (PMC13420583; doi:10.1021/acs.jctc.6c00935)
Supplement: Supplementary file 1 [file ct6c00935_si_001.zip › x2c-dsrg/pblock/ano_dsrg_so_b.csv]

name	splitting
B	14.873931983532405
C	16.85574207709577
N	-4.933663556967623
O	98.23399037686119
F	401.44803304810426
Al	119.73844282623527
Si	77.89424522252122
P	13.256609691920628
S	353.9903831244185
Cl	867.2661650676511
Ga	887.7202140791179
Ge	564.647710073282
As	286.87008596403354
Se	1849.6207111961805
Br	3703.698684345207
In	2415.6213199512804
Sn	1746.111945603761
Sb	1275.975580060399
Te	4673.304179243442
I	7925.989753311146
Tl	11192.744627678354
Pb	11883.613969270558
Bi	4794.106274211471
Po	8858.720427740376
At	33268.84556805206
