# Supplementary material for: One-Step Relativistic Driven Similarity Renormalization Group Multireference Perturbation Theory
Source: J Chem Theory Comput. 2026 Jul 10;22(14):7230–48. doi: 10.1021/acs.jctc.6c00935 (PMC13420583; doi:10.1021/acs.jctc.6c00935)
Supplement: Supplementary file 1 [file ct6c00935_si_001.zip › x2c-dsrg/pblock/tz_casscf_so.csv]

name	splitting
B	13.4613201151024
C	14.807053880416595
N	-2.0307493060829147
O	142.13152342732397
F	393.708612734245
Al	99.6565808396672
Si	73.63588479167453
P	6.876134439689166
S	399.35200081785143
Cl	895.4475922971276
Ga	706.3776006666641
Ge	518.5748256382401
As	250.87695652773252
Se	1963.4323383156059
Br	3708.9642413588176
