# Supplementary material for: One-Step Relativistic Driven Similarity Renormalization Group Multireference Perturbation Theory
Source: J Chem Theory Comput. 2026 Jul 10;22(14):7230–48. doi: 10.1021/acs.jctc.6c00935 (PMC13420583; doi:10.1021/acs.jctc.6c00935)
Supplement: Supplementary file 1 [file ct6c00935_si_001.zip › x2c-dsrg/pblock/ano_dsrg_so_a.csv]

name	splitting
B	14.902699541639267
C	15.289794088635793
N	-1.3153678609960644
O	151.55114062980329
F	409.32907536185553
Al	106.74811001073935
Si	68.31871420836261
P	8.909470079174802
S	375.97307978251
Cl	819.3043032795143
Ga	813.8719438418105
Ge	495.6033648402491
As	243.17107022803197
Se	1851.245231364285
Br	3419.1039057484672
In	2137.362375998734
Sn	1459.085441554485
Sb	1058.1128616883977
Te	4263.399881178494
I	6908.8714615612935
Tl	7073.412769931402
Pb	6330.377722994692
Bi	3855.3070572610422
Po	8028.380543722065
At	20429.92297161798
