# Supplementary material for: One-Step Relativistic Driven Similarity Renormalization Group Multireference Perturbation Theory
Source: J Chem Theory Comput. 2026 Jul 10;22(14):7230–48. doi: 10.1021/acs.jctc.6c00935 (PMC13420583; doi:10.1021/acs.jctc.6c00935)
Supplement: Supplementary file 1 [file ct6c00935_si_001.zip › x2c-dsrg/pblock/tz_dsrg.csv]

name	splitting
B	14.013882697476818
C	16.41297549030598
N	-4.419456227111193
O	115.70672329553366
F	389.4516068762176
Al	106.15564269378821
Si	78.80744471661556
P	16.623848991666847
S	383.93648825658187
Cl	896.5640138187736
Ga	746.2026691339224
Ge	547.9808710445797
As	331.748397385159
Se	1913.4298054576693
Br	3693.498847053008
