# Supplementary material for: One-Step Relativistic Driven Similarity Renormalization Group Multireference Perturbation Theory
Source: J Chem Theory Comput. 2026 Jul 10;22(14):7230–48. doi: 10.1021/acs.jctc.6c00935 (PMC13420583; doi:10.1021/acs.jctc.6c00935)
Supplement: Supplementary file 1 [file ct6c00935_si_001.zip › x2c-dsrg/pblock/ano_casscf_so.csv]

name	splitting
B	14.74585328609275
C	15.245766521890598
N	-0.5404698968286686
O	151.52638647492356
F	409.3290643177524
Al	105.48529527445415
Si	67.71276936156815
P	6.543427142429572
S	374.87705270534053
Cl	824.7963680932694
Ga	803.9575878769746
Ge	492.828914761404
As	174.49411505532962
Se	1829.6682309560583
Br	3419.1136968683345
In	2101.4922653335243
Sn	1460.9428326228456
Sb	913.184366274204
Te	4173.95077607086
I	6908.899230846783
Tl	6993.916342859689
Pb	5989.510282354405
Bi	3816.603983442476
Po	8502.603366711735
At	20428.955861043883
