# Supplementary material for: One-Step Relativistic Driven Similarity Renormalization Group Multireference Perturbation Theory
Source: J Chem Theory Comput. 2026 Jul 10;22(14):7230–48. doi: 10.1021/acs.jctc.6c00935 (PMC13420583; doi:10.1021/acs.jctc.6c00935)
Supplement: Supplementary file 1 [file ct6c00935_si_001.zip › x2c-dsrg/pblock/tz_dsrg_so_b.csv]

name	splitting
B	14.022879966679001
C	16.41448536985134
N	-4.407216283997684
O	115.7210013060907
F	389.4489444707454
Al	107.04289509520235
Si	78.7750780775717
P	1.670039576108988
S	383.8683229914695
Cl	918.1309265849711
Ga	753.6128691927598
Ge	547.9090766516144
As	250.35821241378943
Se	1913.0837182840176
Br	3693.455337141561
