# Supplementary material for: One-Step Relativistic Driven Similarity Renormalization Group Multireference Perturbation Theory
Source: J Chem Theory Comput. 2026 Jul 10;22(14):7230–48. doi: 10.1021/acs.jctc.6c00935 (PMC13420583; doi:10.1021/acs.jctc.6c00935)
Supplement: Supplementary file 1 [file ct6c00935_si_001.zip › x2c-dsrg/pblock/tz_dsrg_so_c.csv]

name	splitting
B	14.776128881241746
C	16.294512970053795
N	-3.1427317236039887
O	118.13766165688874
F	395.3281618956901
Al	105.11423729935555
Si	69.613962072873
P	7.979706413980898
S	354.0670245344138
Cl	816.1584562112139
Ga	809.1015437070157
Ge	518.5854450440116
As	185.37987966852612
Se	1828.5760757586863
Br	3524.9752349703213
