# Supplementary material for: One-Step Relativistic Driven Similarity Renormalization Group Multireference Perturbation Theory
Source: J Chem Theory Comput. 2026 Jul 10;22(14):7230–48. doi: 10.1021/acs.jctc.6c00935 (PMC13420583; doi:10.1021/acs.jctc.6c00935)
Supplement: Supplementary file 1 [file ct6c00935_si_001.zip › x2c-dsrg/pblock/tz_dsrg_so_a.csv]

name	splitting
B	14.59412698133034
C	15.028713250659282
N	-0.7101708085237619
O	148.51822002153855
F	401.04246111223654
Al	105.56773375010249
Si	68.03077321170166
P	8.279792643007406
S	375.04014615717495
Cl	761.8521707165452
Ga	802.1976950620007
Ge	495.275609443132
As	178.51462351761845
Se	1842.3117638742997
Br	3416.376820369174
