# Supplementary material for: One-Step Relativistic Driven Similarity Renormalization Group Multireference Perturbation Theory
Source: J Chem Theory Comput. 2026 Jul 10;22(14):7230–48. doi: 10.1021/acs.jctc.6c00935 (PMC13420583; doi:10.1021/acs.jctc.6c00935)
Supplement: Supplementary file 1 [file ct6c00935_si_001.zip › x2c-dsrg/pblock/ano_dsrg.csv]

name	splitting
B	14.226617094351871
C	17.714878114690183
N	-6.577837659468836
O	110.27813306271219
F	395.5326478726605
Al	114.80057317357506
Si	82.53228868316609
P	17.9751268569991
S	356.9906089549642
Cl	894.709368250208
Ga	861.2420462646481
Ge	586.3166064022624
As	307.5458213836788
Se	1810.1623308571207
Br	3684.284933074178
In	2347.9698398167848
Sn	1736.3088660425801
Sb	1348.9293680913938
Te	4596.894151050295
I	7830.577632041186
Tl	8049.638088359543
Pb	7702.561148283351
Bi	4265.800248139891
Po	7816.649625200558
At	21338.285117839798
