# Supplementary material for: One-Step Relativistic Driven Similarity Renormalization Group Multireference Perturbation Theory
Source: J Chem Theory Comput. 2026 Jul 10;22(14):7230–48. doi: 10.1021/acs.jctc.6c00935 (PMC13420583; doi:10.1021/acs.jctc.6c00935)
Supplement: Supplementary file 1 [file ct6c00935_si_001.zip › x2c-dsrg/dblock/dblock_splittings_casscf.csv]

name	splitting
Cu	2102.162235251
Ag	4469.513484863236
Au	12112.253896101103
Sc	147.95659335485325
Y	404.3979407033401
La	694.1012403325532
