# Supplementary material for: One-Step Relativistic Driven Similarity Renormalization Group Multireference Perturbation Theory
Source: J Chem Theory Comput. 2026 Jul 10;22(14):7230–48. doi: 10.1021/acs.jctc.6c00935 (PMC13420583; doi:10.1021/acs.jctc.6c00935)
Supplement: Supplementary file 1 [file ct6c00935_si_001.zip › x2c-dsrg/dblock/dblock_splittings_dsrg.csv]

name	splitting
Cu	1929.0481738101819
Ag	4481.122735106872
Au	12613.820999994967
Sc	152.70705362183008
Y	503.8581320258191
La	981.2025927235088
