# Supplementary material for: One-Step Relativistic Driven Similarity Renormalization Group Multireference Perturbation Theory
Source: J Chem Theory Comput. 2026 Jul 10;22(14):7230–48. doi: 10.1021/acs.jctc.6c00935 (PMC13420583; doi:10.1021/acs.jctc.6c00935)
Supplement: Supplementary file 1 [file ct6c00935_si_001.zip › x2c-dsrg/diatomics/hydride_splittings_dsrg.csv]

name	splitting
CH	28.610409280004564
OH	134.4218984881779
SiH	147.18180176776193
SH	386.6757388667695
GeH	913.8160323351022
SeH	1776.5957777076285
SnH	2276.5525030753142
TeH	3966.4251043087734
