# Supplementary material for: One-Step Relativistic Driven Similarity Renormalization Group Multireference Perturbation Theory
Source: J Chem Theory Comput. 2026 Jul 10;22(14):7230–48. doi: 10.1021/acs.jctc.6c00935 (PMC13420583; doi:10.1021/acs.jctc.6c00935)
Supplement: Supplementary file 1 [file ct6c00935_si_001.zip › x2c-dsrg/diatomics/oxide_splittings_dsrg.csv]

name	splitting
FO	200.5270259188399
ClO	343.72688808322863
BrO	988.0794602471241
IO	2054.6727288129346
