# Supplementary material for: One-Step Relativistic Driven Similarity Renormalization Group Multireference Perturbation Theory
Source: J Chem Theory Comput. 2026 Jul 10;22(14):7230–48. doi: 10.1021/acs.jctc.6c00935 (PMC13420583; doi:10.1021/acs.jctc.6c00935)
Supplement: Supplementary file 1 [file ct6c00935_si_001.zip › x2c-dsrg/diatomics/hydride_splittings_casscf.csv]

name	splitting
CH	28.142203247211782
OH	137.80059879739724
SiH	131.63903588734183
SH	381.43187214738936
GeH	802.3988883430075
SeH	1765.8725712144771
SnH	1946.3122604216946
TeH	3835.839038142751
