# Supplementary material for: One-Step Relativistic Driven Similarity Renormalization Group Multireference Perturbation Theory
Source: J Chem Theory Comput. 2026 Jul 10;22(14):7230–48. doi: 10.1021/acs.jctc.6c00935 (PMC13420583; doi:10.1021/acs.jctc.6c00935)
Supplement: Supplementary file 1 [file ct6c00935_si_001.zip › x2c-dsrg/diatomics/oxide_splittings_casscf.csv]

name	splitting
FO	199.04752359558287
ClO	315.10690908004204
BrO	784.8559176479628
IO	1458.2289538076811
